# Supplementary material for: Convergent Loss of Chemoreceptors across Independent Origins of Slave-Making in Ants
Source: Mol Biol Evol. 2021 Oct 20;39(1):msab305. doi: 10.1093/molbev/msab305 (PMC8760941; doi:10.1093/molbev/msab305)
Supplement: msab305_Supplementary_Data [file msab305_supplementary_data.zip]

Archive with 6 entries (6 files):
- all-ass.tex
- chemoreceptor_stats.tex
- jongepier_bornbergbauer_slavery_receptor_loss_SUPPL_20210831_revision.pdf
- oup-authoring-template.cls
- refs.bib
- subtree-stats.tex
