# Supplementary material for: Convergent Loss of Chemoreceptors across Independent Origins of Slave-Making in Ants
Source: Mol Biol Evol. 2021 Oct 20;39(1):msab305. doi: 10.1093/molbev/msab305 (PMC8760941; doi:10.1093/molbev/msab305)
Supplement: msab305_Supplementary_Data [file msab305_supplementary_data.zip › all-ass.tex]

\begin{tabular}{lrrrrrrrr}\hline\noalign{\smallskip}
 & \hsub & \lace & \mrav & \tuni & \tame &  \tlon & \trug & \tnyl \\
\noalign{\smallskip}\hline\noalign{\smallskip}
Estimated genome size (Mb) & 357 & 371 & 370 & 313 & 307 & 310 & 335 & 305 \\
Assembly length (Mb) & 342 & 345 & 362 & 314 & 280 & 298 & 356 & 313 \\
GC (\%) & 39.00 & 38.67 & 38.70 & 38.81 & 39.20 & 38.93 & 39.31 & 39.06 \\
\noalign{\medskip}
Number of contigs  &  2~750 & 1~269 & 4~380 & 2~496 & 1~229 & 3~430  & 2~079 & 1~555\\
Largest contig (Kb) & 4~364 & 6~339 & 1~282 & 2~901 & 4~381 & 1~041 & 4~513 & 4~914 \\
N50 (Kb) & 391 & 730 & 129 & 360 & 603 & 156 & 451 & 619 \\
L50 &     176 & 104 & 751 & 196 & 121 & 541 & 155 & 111 \\
\noalign{\medskip}
Complete BUSCOs (\%)   & 98.1 & 98.3 & 95.7 & 98.2 & 98.2 & 95.6 & 98.4 & 98.5 \\
Duplicated BUSCOs (\%) &  1.4 & 1.6 & 7.7 & 2.8 & 1.3 & 1.8 & 2.3 & 2.4 \\
%Fragmented BUSCO's (\%) &  0.7 & 0.6 & 1.2 & 0.6 & 0.6 & 1.1 & 0.7 & 0.9\\
%Missing BUSCO's (\%)    &  1.2 & 1.1 & 3.1 & 1.2 & 1.2 & 3.3 & 0.6 & 0.9\\
\noalign{\medskip}
Illumina mapping rate (\%) & 97.87 & 97.24 & 96.76 & 96.32 & 97.22 & 95.77 & 95.98 & 97.33\\
PacBio mapping rate (\%) & 91.89 & 91.59 & 96.28 & 91.24 & 97.34 & 92.11 & 94.08 & 93.27\\
\noalign{\smallskip}\hline\noalign{\smallskip}
\end{tabular}
