# Supplementary material for: Convergent Loss of Chemoreceptors across Independent Origins of Slave-Making in Ants
Source: Mol Biol Evol. 2021 Oct 20;39(1):msab305. doi: 10.1093/molbev/msab305 (PMC8760941; doi:10.1093/molbev/msab305)
Supplement: msab305_Supplementary_Data [file msab305_supplementary_data.zip › chemoreceptor_stats.tex]

\begin{tabular}{lrrr}\hline\noalign{\smallskip}
\textbf{Comparison of \textit{Or} repertoire size} & Stat & \textit{d.f.} & \textit{$p_{adj}$}\\
\noalign{\smallskip}\hline\noalign{\smallskip}
Slave-making ants versus hosts & 20.10 & 2 & 0.002 \\
Across slave-making ants     & 1.838 & 2  & 0.399 \\
Across hosts     & 6.427 & 2 & 0.080 \\
\noalign{\smallskip}\hline\noalign{\smallskip}
\textbf{Comparison of \textit{Gr} repertoire size} & Stat & \textit{d.f.} & \textit{$p_{adj}$}\\
\noalign{\smallskip}\hline\noalign{\smallskip}
Slave-making ants versus hosts & 8.64 & 2 & 0.013 \\
Across slave-making ants   &  1.927 & 2 & 0.382\\
Across hosts   &  6.261 & 2 & 0.087 \\
\noalign{\smallskip}\hline\noalign{\smallskip}
\textbf{Comparison of number of \textit{Or} losses} & $\chi^2$ & \textit{d.f.} & \textit{$p_{adj}$}\\
\noalign{\smallskip}\hline\noalign{\smallskip}
Slave-making ants versus hosts & 868.44 & 3 & $2.200 \times 10^{-16}$ \\
\textit{L. acervorum} - \textit{H. sublaevis}     & 58.34 & 1 & $6.633 \times 10^{-14}$ \\
\textit{T. unifasciatus} - \textit{T. ravouxi}     & 41.81 & 1 & $1.007 \times 10^{-10}$\\
\textit{T. longispinosus} - \textit{T. americanus}     & 49.48 & 1 & $3.014 \times 10^{-12}$ \\
\noalign{\smallskip}\hline\noalign{\smallskip}
\textbf{Comparison of number of \textit{Gr} losses} & $\chi^2$ & \textit{d.f.} & \textit{$p_{adj}$}\\
\noalign{\smallskip}\hline\noalign{\smallskip}
Slave-making ants versus hosts & $>$999.99 & 3& $2.200 \times 10^{-16}$ \\ %2.22 \times 10^{25}$
\textit{L. acervorum} - \textit{H. sublaevis}     & 52.65 & 1 & $1.196 \times 10^{-12}$ \\
\textit{T. unifasciatus} - \textit{T. ravouxi}     & 25.24 & 1 & $5.076 \times 10^{-7}$ \\
\textit{T. longispinosus} - \textit{T. americanus}     & 29.59 & 1 & $7.997 \times 10^{-8}$ \\
\noalign{\smallskip}\hline\noalign{\smallskip}
\textbf{Comparison of number of \textit{Or} expansions} & $\chi^2$ & \textit{d.f.} & \textit{$p_{adj}$}\\
\noalign{\smallskip}\hline\noalign{\smallskip}
Slave-making ants versus hosts & 21.34 & 3, & $8.949 \times 10^{-05}$\\
\textit{L. acervorum} - \textit{H. sublaevis}     & 12.55 & 1 & 0.001 \\
\textit{T. unifasciatus} - \textit{T. ravouxi}     & 0.40 & 1 & 0.527 \\
\textit{T. longispinosus} - \textit{T. americanus}     & 1.50 & 1 & 0.331 \\
\noalign{\smallskip}\hline\noalign{\smallskip}
\textbf{Comparison of number of \textit{Gr} expansions} & $\chi^2$ & \textit{d.f.} & \textit{$p_{adj}$}\\
\noalign{\smallskip}\hline\noalign{\smallskip}
Slave-making ants versus hosts & 35.32& 3& $1.045 \times 10^{-7}$\\
\textit{L. acervorum} - \textit{H. sublaevis}     & 14.45 & 1 & $4.317 \times 10^{-4}$ \\
\textit{T. unifasciatus} - \textit{T. ravouxi}     & 6.299 & 1 & 0.018 \\
\textit{T. longispinosus} - \textit{T. americanus}     & 1.565 & 1 & 0.211 \\
\noalign{\smallskip}\hline
\end{tabular}
