# Supplementary material for: Convergent Loss of Chemoreceptors across Independent Origins of Slave-Making in Ants
Source: Mol Biol Evol. 2021 Oct 20;39(1):msab305. doi: 10.1093/molbev/msab305 (PMC8760941; doi:10.1093/molbev/msab305)
Supplement: msab305_Supplementary_Data [file msab305_supplementary_data.zip › refs.bib]

@Article{albalat:2016,
  doi = {10.1038/nrg.2016.39},
  url = {https://doi.org/10.1038/nrg.2016.39},
  year = {2016},
  month = apr,
  publisher = {Springer Science and Business Media {LLC}},
  volume = {17},
  number = {7},
  pages = {379--391},
  author = {Ricard Albalat and Cristian Ca{\~{n}}estro},
  title = {Evolution by gene loss},
  journal = {Nature Reviews Genetics}
}

@article{alleman:2018,
  doi = {10.1038/s41598-018-20262-y},
  url = {https://doi.org/10.1038/s41598-018-20262-y},
  year = {2018},
  month = jan,
  publisher = {Springer Science and Business Media {LLC}},
  volume = {8},
  number = {1},
  author = {Austin Alleman and Barbara Feldmeyer and Susanne Foitzik},
  title = {Comparative analyses of co-evolving host-parasite associations reveal unique gene expression patterns underlying slavemaker raiding and host defensive phenotypes},
  journal = {Scientific Reports}
}

@article{blast:1990,
  doi = {10.1016/s0022-2836(05)80360-2},
  url = {https://doi.org/10.1016/s0022-2836(05)80360-2},
  year = {1990},
  month = oct,
  publisher = {Elsevier {BV}},
  volume = {215},
  number = {3},
  pages = {403--410},
  author = {Stephen F. Altschul and Warren Gish and Webb Miller and Eugene W. Myers and David J. Lipman},
  title = {Basic local alignment search tool},
  journal = {Journal of Molecular Biology}
}

@article{baxter:2010,
  doi = {10.1126/science.1195203},
  url = {https://doi.org/10.1126/science.1195203},
  year = {2010},
  month = dec,
  publisher = {American Association for the Advancement of Science ({AAAS})},
  volume = {330},
  number = {6010},
  pages = {1549--1551},
  author = {Laura Baxter and Sucheta Tripathy and Naveed Ishaque and Nico Boot and Adriana Cabral and Eric Kemen and Marco Thines and Audrey Ah-Fong and Ryan Anderson and Wole Badejoko and Peter Bittner-Eddy and Jeffrey L. Boore and Marcus C. Chibucos and Mary Coates and Paramvir Dehal and Kim Delehaunty and Suomeng Dong and Polly Downton and Bernard Dumas and Georgina Fabro and Catrina Fronick and Susan I. Fuerstenberg and Lucinda Fulton and Elodie Gaulin and Francine Govers and Linda Hughes and Sean Humphray and Rays H. Y. Jiang and Howard Judelson and Sophien Kamoun and Kim Kyung and Harold Meijer and Patrick Minx and Paul Morris and Joanne Nelson and Vipa Phuntumart and Dinah Qutob and Anne Rehmany and Alejandra Rougon-Cardoso and Peter Ryden and Trudy Torto-Alalibo and David Studholme and Yuanchao Wang and Joe Win and Jo Wood and Sandra W. Clifton and Jane Rogers and Guido Van den Ackerveken and Jonathan D. G. Jones and John M. McDowell and Jim Beynon and Brett M. Tyler},
  title = {Signatures of Adaptation to Obligate Biotrophy in the \textit{Hyaloperonospora arabidopsidis} Genome},
  journal = {Science}
}


@article{beibl:2005,
  doi = {10.1007/s00040-005-0808-y},
  url = {https://doi.org/10.1007/s00040-005-0808-y},
  year = {2005},
  month = aug,
  publisher = {Springer Science and Business Media {LLC}},
  volume = {52},
  number = {3},
  pages = {291--297},
  author = {J. Beibl and R. J. Stuart and J. Heinze and S. Foitzik},
  title = {Six origins of slavery in formicoxenine ants},
  journal = {Insectes Sociaux}
}

@article{bernarda2020signatures,
  doi = {10.1016/j.cois.2020.11.014},
  url = {https://doi.org/10.1016/j.cois.2020.11.014},
  year = {2021},
  month = feb,
  publisher = {Elsevier {BV}},
  volume = {43},
  pages = {92--96},
  author = {Bernarda Calla},
  title = {Signatures of selection and evolutionary relevance of cytochrome {P}450s in plant-insect interactions},
  journal = {Current Opinion in Insect Science}
}

@article{blaimer2018paleotropical,
  doi = {10.1093/isd/ixy013},
  url = {https://doi.org/10.1093/isd/ixy013},
  year = {2018},
  month = sep,
  publisher = {Oxford University Press ({OUP})},
  volume = {2},
  number = {5},
  author = {Bonnie B Blaimer and Philip S Ward and Ted R Schultz and Brian L Fisher and Se{\'{a}}n G Brady},
  title = {Paleotropical Diversification Dominates the Evolution of the Hyperdiverse Ant Tribe \textit{Crematogastrini} ({H}ymenoptera: Formicidae)},
  journal = {Insect Systematics and Diversity}
}

@Article{gaga:2017,
   author = {Jacobus J Boomsma and Sean G Brady and Robert R Dunn and Juergen Gadau and Juergen Heinze and Laurent Keller and Corrie S Moreau and Nathan J Sanders and Lukas Schrader and Ted R Schultz and Lotta Sundstrom and Philip S Ward and William T Wcislo and Guojie Zhang and {GAGA Consortium}},
   title = {{The Global Ant Genomics Alliance} ({GAGA})},
   journal = {Myrmecological News},
   year = {2017},
   volume = {25},
   pages = {61-66}
}

@article{halc:2017,
  doi = {10.1186/s12859-017-1610-3},
  url = {https://doi.org/10.1186/s12859-017-1610-3},
  year = {2017},
  month = apr,
  publisher = {Springer Science and Business Media {LLC}},
  volume = {18},
  number = {1},
  author = {Ergude Bao and Lingxiao Lan},
  title = {{HALC}: High throughput algorithm for long read error correction},
  journal = {{BMC} Bioinformatics}
}

@article{bonasio:2010,
  doi = {10.1126/science.1192428},
  url = {https://doi.org/10.1126/science.1192428},
  year = {2010},
  month = aug,
  publisher = {American Association for the Advancement of Science ({AAAS})},
  volume = {329},
  number = {5995},
  pages = {1068--1071},
  author = {R. Bonasio and G. Zhang and C. Ye and N. S. Mutti and X. Fang and N. Qin and G. Donahue and P. Yang and Q. Li and C. Li and P. Zhang and Z. Huang and S. L. Berger and D. Reinberg and J. Wang and J. Liebig},
  title = {Genomic Comparison of the Ants Camponotus floridanus and Harpegnathos saltator},
  journal = {Science}
}

@article{BRANSTETTER20171019,
  doi = {10.1016/j.cub.2017.03.027},
  url = {https://doi.org/10.1016/j.cub.2017.03.027},
  year = {2017},
  month = apr,
  publisher = {Elsevier {BV}},
  volume = {27},
  number = {7},
  pages = {1019--1025},
  author = {Michael G. Branstetter and Bryan N. Danforth and James P. Pitts and Brant C. Faircloth and Philip S. Ward and Matthew L. Buffington and Michael W. Gates and Robert R. Kula and Se{\'{a}}n G. Brady},
  title = {Phylogenomic Insights into the Evolution of Stinging Wasps and the Origins of Ants and Bees},
  journal = {Current Biology}
}

@article{buschinger:1986,
  doi = {10.1016/0169-5347(86)90044-3},
  url = {https://doi.org/10.1016/0169-5347(86)90044-3},
  year = {1986},
  month = dec,
  publisher = {Elsevier {BV}},
  volume = {1},
  number = {6},
  pages = {155--160},
  author = {Alfred Buschinger},
  title = {Evolution of social parasitism in ants},
  journal = {Trends in Ecology {\&} Evolution}
}

@Misc{bbmap:2015,
  author = {Brian Bushnell},
  title =  {{BBMap} short read aligner, and other bioinformatics tools},
  howpublished = {\url{http://sourceforge.net/projects/bbmap/}},
  year = {2015}
}

@Article{ihgc:2018,
  doi = {10.1038/s41588-018-0262-1},
  author = {{International Helminth Genomes Consortium}},
  url = {https://doi.org/10.1038/s41588-018-0262-1},
  year = {2018},
  month = nov,
  publisher = {Springer Science and Business Media {LLC}},
  volume = {51},
  number = {1},
  pages = {163--174},
  title = {Comparative genomics of the major parasitic worms},
  journal = {Nature Genetics}
}

@article{blasr:2012,
  doi = {10.1186/1471-2105-13-238},
  url = {https://doi.org/10.1186/1471-2105-13-238},
  year = {2012},
  month = sep,
  publisher = {Springer Science and Business Media {LLC}},
  volume = {13},
  number = {1},
  author = {Mark J Chaisson and Glenn Tesler},
  title = {Mapping single molecule sequencing reads using basic local alignment with successive refinement ({BLASR}): application and theory},
  journal = {{BMC} Bioinformatics}
}

@book{darwin1964origin,
  title={On the Origin of Species by Means of Natural Selection},
  author={Darwin, Charles},
  year={1859},
  publisher={John Murray, London}
}

@Article{drouin:2011,
  title={The genetics of vitamin {C} loss in vertebrates},
  author={Drouin, Guy and Godin, Jean-R{\'e}mi and Pag{\'e}, Beno{\^\i}t},
  journal={Current Genomics},
  volume={12},
  number={5},
  pages={371--378},
  year={2011},
  publisher={Bentham Science Publishers},
  doi = {https://doi.org/10.2174/138920211796429736}
}

@Article{HGD:2015,
  doi = {10.1093/nar/gkv1208},
  url = {https://doi.org/10.1093/nar/gkv1208},
  year = {2015},
  month = nov,
  publisher = {Oxford University Press ({OUP})},
  volume = {44},
  number = {D1},
  pages = {D793--D800},
  author = {Christine G. Elsik and Aditi Tayal and Colin M. Diesh and Deepak R. Unni and Marianne L. Emery and Hung N. Nguyen and Darren E. Hagen},
  title = {{H}ymenoptera {G}enome {D}atabase: integrating genome annotations in {HymenopteraMine}},
  journal = {Nucleic Acids Research}
}

@Article{emery:1909,
  author = {Emery, C.},
  title = {\"{Uber den Ursprung der dulotischen, parasitischen und myrmekophilen Ameisen}},
  journal = {Biologisches Centralblatt},
  volume = {29}, 
  pages = {352--362},
  year = {1909}
  }

@article{Engsontia:2015,
  doi = {10.1186/s13104-015-1371-x},
  url = {https://doi.org/10.1186/s13104-015-1371-x},
  year = {2015},
  month = aug,
  publisher = {Springer Science and Business Media {LLC}},
  volume = {8},
  number = {1},
  author = {Patamarerk Engsontia and Unitsa Sangket and Hugh M Robertson and Chutamas Satasook},
  title = {Diversification of the ant odorant receptor gene family and positive selection on candidate cuticular hydrocarbon receptors},
  journal = {{BMC} Research Notes}
}

@article{feldmeyer:2017,
  doi = {10.1186/s12862-017-1078-9},
  url = {https://doi.org/10.1186/s12862-017-1078-9},
  year = {2017},
  month = dec,
  publisher = {Springer Science and Business Media {LLC}},
  volume = {17},
  number = {1},
  author = {B. Feldmeyer and D. Elsner and A. Alleman and S. Foitzik},
  title = {Species-specific genes under selection characterize the co-evolution of slavemaker and host lifestyles},
  journal = {{BMC} Evolutionary Biology}
}

@article{pfam:2015,
  doi = {10.1093/nar/gkv1344},
  url = {https://doi.org/10.1093/nar/gkv1344},
  year = {2015},
  month = dec,
  publisher = {Oxford University Press ({OUP})},
  volume = {44},
  number = {D1},
  pages = {D279--D285},
  author = {Robert D. Finn and Penelope Coggill and Ruth Y. Eberhardt and Sean R. Eddy and Jaina Mistry and Alex L. Mitchell and Simon C. Potter and Marco Punta and Matloob Qureshi and Amaia Sangrador-Vegas and Gustavo A. Salazar and John Tate and Alex Bateman},
  title = {The {Pfam} protein families database: towards a more sustainable future},
  journal = {Nucleic Acids Research}
}

@article{foitzik2001coevolution,
  doi = {10.1098/rspb.2001.1627},
  url = {https://doi.org/10.1098/rspb.2001.1627},
  year = {2001},
  month = jun,
  publisher = {The Royal Society},
  volume = {268},
  number = {1472},
  pages = {1139--1146},
  author = {Susanne Foitzik and Christopher J. DeHeer and Daniel N. Hunjan and Joan M. Herbers},
  title = {Coevolution in host{\textendash}parasite systems: behavioural strategies of slave{\textendash}making ants and their hosts},
  journal = {Proceedings of the Royal Society of London. Series B: Biological Sciences}
}

@article{freeman2014detection,
  doi = {10.1073/pnas.1311724111},
  url = {https://doi.org/10.1073/pnas.1311724111},
  year = {2014},
  month = jan,
  publisher = {Proceedings of the National Academy of Sciences},
  volume = {111},
  number = {4},
  pages = {1598--1603},
  author = {E. G. Freeman and Z. Wisotsky and A. Dahanukar},
  title = {Detection of sweet tastants by a conserved group of insect gustatory receptors},
  journal = {Proceedings of the National Academy of Sciences}
}

@article{guijarro:2020,
  doi = {10.1038/s41559-020-1129-2},
  url = {https://doi.org/10.1038/s41559-020-1129-2},
  year = {2020},
  month = feb,
  publisher = {Springer Science and Business Media {LLC}},
  volume = {4},
  number = {4},
  pages = {519--523},
  author = {Cristina Guijarro-Clarke and Peter W. H. Holland and Jordi Paps},
  title = {Widespread patterns of gene loss in the evolution of the animal kingdom},
  journal = {Nature Ecology {\&} Evolution}
}

@article{quast:2013,
  doi = {10.1093/bioinformatics/btt086},
  url = {https://doi.org/10.1093/bioinformatics/btt086},
  year = {2013},
  month = feb,
  publisher = {Oxford University Press ({OUP})},
  volume = {29},
  number = {8},
  pages = {1072--1075},
  author = {Alexey Gurevich and Vladislav Saveliev and Nikolay Vyahhi and Glenn Tesler},
  title = {{QUAST}: quality assessment tool for genome assemblies},
  journal = {Bioinformatics}
}

@article{heinze1996reproductive,
  doi = {10.1007/bf01242933},
  url = {https://doi.org/10.1007/bf01242933},
  year = {1996},
  month = sep,
  publisher = {Springer Science and Business Media {LLC}},
  volume = {43},
  number = {3},
  pages = {319--328},
  author = {J. Heinze},
  title = {The reproductive potential of workers in slave-making ants},
  journal = {Insectes Sociaux}
}

@article{helsen2020gene,
  doi = {10.1093/molbev/msaa172},
  url = {https://doi.org/10.1093/molbev/msaa172},
  year = {2020},
  month = jul,
  publisher = {Oxford University Press ({OUP})},
  volume = {37},
  number = {10},
  pages = {2989--3002},
  author = {Jana Helsen and Karin Voordeckers and Laura Vanderwaeren and Toon Santermans and Maria Tsontaki and Kevin J Verstrepen and Rob Jelier},
  editor = {Jeffrey Townsend},
  title = {Gene Loss Predictably Drives Evolutionary Adaptation},
  journal = {Molecular Biology and Evolution}
}

@article{holldobler1995chemistry,
  doi = {10.1073/pnas.92.1.19},
  url = {https://doi.org/10.1073/pnas.92.1.19},
  year = {1995},
  month = jan,
  publisher = {Proceedings of the National Academy of Sciences},
  volume = {92},
  number = {1},
  pages = {19--22},
  author = {B. H\"olldobler},
  title = {The chemistry of social regulation: multicomponent signals in ant societies.},
  journal = {Proceedings of the National Academy of Sciences}
}

@article{ete3:2016,
  doi = {10.1093/molbev/msw046},
  url = {https://doi.org/10.1093/molbev/msw046},
  year = {2016},
  month = feb,
  publisher = {Oxford University Press ({OUP})},
  volume = {33},
  number = {6},
  pages = {1635--1638},
  author = {Jaime Huerta-Cepas and Fran{\c{c}}ois Serra and Peer Bork},
  title = {{ETE} 3: Reconstruction,  Analysis,  and Visualization of Phylogenomic Data},
  journal = {Molecular Biology and Evolution}
}

@article{kapheim:2015,
  doi = {10.1126/science.aaa4788},
  url = {https://doi.org/10.1126/science.aaa4788},
  year = {2015},
  month = may,
  publisher = {American Association for the Advancement of Science ({AAAS})},
  volume = {348},
  number = {6239},
  pages = {1139--1143},
  author = {K. M. Kapheim and H. Pan and C. Li and S. L. Salzberg and D. Puiu and T. Magoc and H. M. Robertson and M. E. Hudson and A. Venkat and B. J. Fischman and A. Hernandez and M. Yandell and D. Ence and C. Holt and G. D. Yocum and W. P. Kemp and J. Bosch and R. M. Waterhouse and E. M. Zdobnov and E. Stolle and F. B. Kraus and S. Helbing and R. F. A. Moritz and K. M. Glastad and B. G. Hunt and M. A. D. Goodisman and F. Hauser and C. J. P. Grimmelikhuijzen and D. G. Pinheiro and F. M. F. Nunes and M. P. M. Soares and E. D. Tanaka and Z. L. P. Simoes and K. Hartfelder and J. D. Evans and S. M. Barribeau and R. M. Johnson and J. H. Massey and B. R. Southey and M. Hasselmann and D. Hamacher and M. Biewer and C. F. Kent and A. Zayed and C. Blatti and S. Sinha and J. S. Johnston and S. J. Hanrahan and S. D. Kocher and J. Wang and G. E. Robinson and G. Zhang},
  title = {Genomic signatures of evolutionary transitions from solitary to group living},
  journal = {Science}
}

@article{mafft:2013,
  doi = {10.1093/molbev/mst010},
  url = {https://doi.org/10.1093/molbev/mst010},
  year = {2013},
  month = jan,
  publisher = {Oxford University Press ({OUP})},
  volume = {30},
  number = {4},
  pages = {772--780},
  author = {K. Katoh and D. M. Standley},
  title = {{MAFFT} Multiple Sequence Alignment Software Version 7: Improvements in Performance and Usability},
  journal = {Molecular Biology and Evolution}
}

@article{KEELING2005601,
  doi = {10.1016/j.gde.2005.09.003},
  url = {https://doi.org/10.1016/j.gde.2005.09.003},
  year = {2005},
  month = dec,
  publisher = {Elsevier {BV}},
  volume = {15},
  number = {6},
  pages = {601--608},
  author = {Patrick J Keeling and Claudio H Slamovits},
  title = {Causes and effects of nuclear genome reduction},
  journal = {Current Opinion in Genetics {\&} Development}
}

@article{gemoma:2016,
  doi = {10.1093/nar/gkw092},
  url = {https://doi.org/10.1093/nar/gkw092},
  year = {2016},
  month = feb,
  publisher = {Oxford University Press ({OUP})},
  volume = {44},
  number = {9},
  pages = {e89--e89},
  author = {Jens Keilwagen and Michael Wenk and Jessica L. Erickson and Martin H. Schattat and Jan Grau and Frank Hartung},
  title = {Using intron position conservation for homology-based gene prediction},
  journal = {Nucleic Acids Research}
}

@book{holldobler:1990,
  author = {H\"olldobler, B. and Wilson, E. O.},
  title = {The Ants},
  publisher = {Harvard University Press},
  address = {Cambridge, Massachusetts},
  year = {1990},
  pages = {732}
}

@article{kirkness:2010,
  doi = {10.1073/pnas.1003379107},
  url = {https://doi.org/10.1073/pnas.1003379107},
  year = {2010},
  month = jun,
  publisher = {Proceedings of the National Academy of Sciences},
  volume = {107},
  number = {27},
  pages = {12168--12173},
  author = {E. F. Kirkness and B. J. Haas and W. Sun and H. R. Braig and M. A. Perotti and J. M. Clark and S. H. Lee and H. M. Robertson and R. C. Kennedy and E. Elhaik and D. Gerlach and E. V. Kriventseva and C. G. Elsik and D. Graur and C. A. Hill and J. A. Veenstra and B. Walenz and J. M. C. Tubio and J. M. C. Ribeiro and J. Rozas and J. S. Johnston and J. T. Reese and A. Popadic and M. Tojo and D. Raoult and D. L. Reed and Y. Tomoyasu and E. Kraus and O. Mittapalli and V. M. Margam and H.-M. Li and J. M. Meyer and R. M. Johnson and J. Romero-Severson and J. P. VanZee and D. Alvarez-Ponce and F. G. Vieira and M. Aguade and S. Guirao-Rico and J. M. Anzola and K. S. Yoon and J. P. Strycharz and M. F. Unger and S. Christley and N. F. Lobo and M. J. Seufferheld and N. Wang and G. A. Dasch and C. J. Struchiner and G. Madey and L. I. Hannick and S. Bidwell and V. Joardar and E. Caler and R. Shao and S. C. Barker and S. Cameron and R. V. Bruggner and A. Regier and J. Johnson and L. Viswanathan and T. R. Utterback and G. G. Sutton and D. Lawson and R. M. Waterhouse and J. C. Venter and R. L. Strausberg and M. R. Berenbaum and F. H. Collins and E. M. Zdobnov and B. R. Pittendrigh},
  title = {Genome sequences of the human body louse and its primary endosymbiont provide insights into the permanent parasitic lifestyle},
  journal = {Proceedings of the National Academy of Sciences}
}

@article{kondrashov2012gene,
  doi = {10.1098/rspb.2012.1108},
  url = {https://doi.org/10.1098/rspb.2012.1108},
  year = {2012},
  month = oct,
  publisher = {The Royal Society},
  volume = {279},
  number = {1749},
  pages = {5048--5057},
  author = {Fyodor A. Kondrashov},
  title = {Gene duplication as a mechanism of genomic adaptation to a changing environment},
  journal = {Proceedings of the Royal Society B: Biological Sciences}
}

@article{canu:2017,
  doi = {10.1101/gr.215087.116},
  url = {https://doi.org/10.1101/gr.215087.116},
  year = {2017},
  month = mar,
  publisher = {Cold Spring Harbor Laboratory},
  volume = {27},
  number = {5},
  pages = {722--736},
  author = {Sergey Koren and Brian P. Walenz and Konstantin Berlin and Jason R. Miller and Nicholas H. Bergman and Adam M. Phillippy},
  title = {Canu: scalable and accurate long-read assembly via adaptive k-mer weighting and repeat separation},
  journal = {Genome Research}
}

@article{finisherfc:2015,
  doi = {10.1093/bioinformatics/btv280},
  url = {https://doi.org/10.1093/bioinformatics/btv280},
  year = {2015},
  month = jun,
  publisher = {Oxford University Press ({OUP})},
  volume = {31},
  number = {19},
  pages = {3207--3209},
  author = {Ka-Kit Lam and Kurt LaButti and Asif Khalak and David Tse},
  title = {{FinisherSC}: a repeat-aware tool for upgrading \textit{de novo} assembly using long reads},
  journal = {Bioinformatics}
}

@article{bowtie2:2012,
  doi = {10.1038/nmeth.1923},
  url = {https://doi.org/10.1038/nmeth.1923},
  year = {2012},
  month = mar,
  publisher = {Springer Science and Business Media {LLC}},
  volume = {9},
  number = {4},
  pages = {357--359},
  author = {Ben Langmead and Steven L Salzberg},
  title = {Fast gapped-read alignment with {Bowtie 2}},
  journal = {Nature Methods}
}

@article{webapollo:2013,
  doi = {10.1186/gb-2013-14-8-r93},
  url = {https://doi.org/10.1186/gb-2013-14-8-r93},
  year = {2013},
  publisher = {Springer Science and Business Media {LLC}},
  volume = {14},
  number = {8},
  pages = {R93},
  author = {Eduardo Lee and Gregg A Helt and Justin T Reese and Monica C Munoz-Torres and Chris P Childers and Robert M Buels and Lincoln Stein and Ian H Holmes and Christine G Elsik and Suzanna E Lewis},
  title = {{Web Apollo}: a web-based genomic annotation editing platform},
  journal = {Genome Biology}
}

@article{minimap:2018,
  doi = {10.1093/bioinformatics/bty191},
  url = {https://doi.org/10.1093/bioinformatics/bty191},
  year = {2018},
  month = may,
  publisher = {Oxford University Press ({OUP})},
  volume = {34},
  number = {18},
  pages = {3094--3100},
  author = {Heng Li},
  editor = {Inanc Birol},
  title = {Minimap2: pairwise alignment for nucleotide sequences},
  journal = {Bioinformatics}
}

@incollection{prank:2013,
  doi = {10.1007/978-1-62703-646-7_10},
  url = {https://doi.org/10.1007/978-1-62703-646-7_10},
  year = {2013},
  month = aug,
  publisher = {Humana Press},
  pages = {155--170},
  author = {Ari L\"{o}ytynoja},
  title = {Phylogeny-aware alignment with {PRANK}},
  booktitle = {Methods in Molecular Biology}
}

@article{mcbride2007five,
  doi = {10.1534/genetics.107.078683},
  url = {https://doi.org/10.1534/genetics.107.078683},
  year = {2007},
  month = nov,
  publisher = {Oxford University Press ({OUP})},
  volume = {177},
  number = {3},
  pages = {1395--1416},
  author = {Carolyn S McBride and J Roman Arguello},
  title = {Five \textit{Drosophila} Genomes Reveal Nonneutral Evolution and the Signature of Host Specialization in the Chemoreceptor Superfamily},
  journal = {Genetics}
}

@article{mckenzie:2016,
  doi = {10.1073/pnas.1610800113},
  url = {https://doi.org/10.1073/pnas.1610800113},
  year = {2016},
  month = nov,
  publisher = {Proceedings of the National Academy of Sciences},
  volume = {113},
  number = {49},
  pages = {14091--14096},
  author = {Sean K. McKenzie and Ingrid Fetter-Pruneda and Vanessa Ruta and Daniel J. C. Kronauer},
  title = {Transcriptomics and neuroanatomy of the clonal raider ant implicate an expanded clade of odorant receptors in chemical communication},
  journal = {Proceedings of the National Academy of Sciences}
}

@article{mckenzie:2018,
  doi = {10.1101/gr.237123.118},
  url = {https://doi.org/10.1101/gr.237123.118},
  year = {2018},
  month = sep,
  publisher = {Cold Spring Harbor Laboratory},
  volume = {28},
  number = {11},
  pages = {1757--1765},
  author = {Sean K. McKenzie and Daniel J.C. Kronauer},
  title = {The genomic architecture and molecular evolution of ant odorant receptors},
  journal = {Genome Research}
}

@article{meyer:2018,
  doi = {10.1126/science.aap7714},
  url = {https://doi.org/10.1126/science.aap7714},
  year = {2018},
  month = aug,
  publisher = {American Association for the Advancement of Science ({AAAS})},
  volume = {361},
  number = {6402},
  pages = {591--594},
  author = {Wynn K. Meyer and Jerrica Jamison and Rebecca Richter and Stacy E. Woods and Raghavendran Partha and Amanda Kowalczyk and Charles Kronk and Maria Chikina and Robert K. Bonde and Daniel E. Crocker and Joseph Gaspard and Janet M. Lanyon and Judit Marsillach and Clement E. Furlong and Nathan L. Clark},
  title = {Ancient convergent losses of {Paraoxonase 1} yield potential risks for modern marine mammals},
  journal = {Science}
}

@article{iqtree:2020,
  doi = {10.1093/molbev/msaa015},
  url = {https://doi.org/10.1093/molbev/msaa015},
  year = {2020},
  month = feb,
  publisher = {Oxford University Press ({OUP})},
  volume = {37},
  number = {5},
  pages = {1530--1534},
  author = {Bui Quang Minh and Heiko A Schmidt and Olga Chernomor and Dominik Schrempf and Michael D Woodhams and Arndt von Haeseler and Robert Lanfear},
  editor = {Emma Teeling},
  title = {{IQ}-{TREE} 2: New Models and Efficient Methods for Phylogenetic Inference in the Genomic Era},
  journal = {Molecular Biology and Evolution}
}

@article{mitreva:2011,
  doi = {10.1038/ng.769},
  url = {https://doi.org/10.1038/ng.769},
  year = {2011},
  month = feb,
  publisher = {Springer Science and Business Media {LLC}},
  volume = {43},
  number = {3},
  pages = {228--235},
  author = {Makedonka Mitreva and Douglas P Jasmer and Dante S Zarlenga and Zhengyuan Wang and Sahar Abubucker and John Martin and Christina M Taylor and Yong Yin and Lucinda Fulton and Pat Minx and Shiaw-Pyng Yang and Wesley C Warren and Robert S Fulton and Veena Bhonagiri and Xu Zhang and Kym Hallsworth-Pepin and Sandra W Clifton and James P McCarter and Judith Appleton and Elaine R Mardis and Richard K Wilson},
  title = {The draft genome of the parasitic nematode \textit{Trichinella spiralis}},
  journal = {Nature Genetics}
}

@article{nygaard:2011,
  doi = {10.1101/gr.121392.111},
  url = {https://doi.org/10.1101/gr.121392.111},
  year = {2011},
  month = jun,
  publisher = {Cold Spring Harbor Laboratory},
  volume = {21},
  number = {8},
  pages = {1339--1348},
  author = {Sanne Nygaard and Guojie Zhang and Morten Schi{\o}tt and Cai Li and Yannick Wurm and Haofu Hu and Jiajian Zhou and Lu Ji and Feng Qiu and Morten Rasmussen and Hailin Pan and Frank Hauser and Anders Krogh and Cornelis J.P. Grimmelikhuijzen and Jun Wang and Jacobus J. Boomsma},
  title = {The genome of the leaf-cutting {antAcromyrmex} echinatiorsuggests key adaptations to advanced social life and fungus farming},
  journal = {Genome Research}
}

@article{olson:1999,
  doi = {10.1086/302219},
  url = {https://doi.org/10.1086/302219},
  year = {1999},
  month = jan,
  publisher = {Elsevier {BV}},
  volume = {64},
  number = {1},
  pages = {18--23},
  author = {Maynard V. Olson},
  title = {When Less Is More: Gene Loss as an Engine of Evolutionary Change},
  journal = {The American Journal of Human Genetics}
}

@article{pask2017specialized,
  doi = {10.1038/s41467-017-00099-1},
  url = {https://doi.org/10.1038/s41467-017-00099-1},
  year = {2017},
  month = aug,
  publisher = {Springer Science and Business Media {LLC}},
  volume = {8},
  number = {1},
  author = {Gregory M. Pask and Jesse D. Slone and Jocelyn G. Millar and Prithwiraj Das and Jardel A. Moreira and Xiaofan Zhou and Jan Bello and Shelley L. Berger and Roberto Bonasio and Claude Desplan and Danny Reinberg and J\"{u}rgen Liebig and Laurence J. Zwiebel and Anandasankar Ray},
  title = {Specialized odorant receptors in social insects that detect cuticular hydrocarbon cues and candidate pheromones},
  journal = {Nature Communications}
}

@article{poulin:2015,
  doi = {10.1017/s0031182013001674},
  url = {https://doi.org/10.1017/s0031182013001674},
  year = {2013},
  month = nov,
  publisher = {Cambridge University Press ({CUP})},
  volume = {142},
  number = {S1},
  pages = {S6--S15},
  author = {Robert Poulin and Haseeb S. Randawa},
  title = {Evolution of parasitism along convergent lines: from ecology to genomics},
  journal = {Parasitology}
}

@article{prebus:2017,
  doi = {10.1186/s12862-017-1095-8},
  url = {https://doi.org/10.1186/s12862-017-1095-8},
  year = {2017},
  month = dec,
  publisher = {Springer Science and Business Media {LLC}},
  volume = {17},
  number = {1},
  author = {Matthew Prebus},
  title = {Insights into the evolution,  biogeography and natural history of the acorn ants,  genus \textit{Temnothorax} {M}ayr ({H}ymenoptera: {F}ormicidae)},
  journal = {{BMC} Evolutionary Biology}
}

@article{fasttree:2010,
  doi = {10.1371/journal.pone.0009490},
  url = {https://doi.org/10.1371/journal.pone.0009490},
  year = {2010},
  month = mar,
  publisher = {Public Library of Science ({PLoS})},
  volume = {5},
  number = {3},
  pages = {e9490},
  author = {Morgan N. Price and Paramvir S. Dehal and Adam P. Arkin},
  editor = {Art F. Y. Poon},
  title = {{FastTree} 2 {\textendash} Approximately Maximum-Likelihood Trees for Large Alignments},
  journal = {{PLoS} {ONE}}
}

@article{qian2014genomic,
  doi = {10.1101/gr.172098.114},
  url = {https://doi.org/10.1101/gr.172098.114},
  year = {2014},
  month = jun,
  publisher = {Cold Spring Harbor Laboratory},
  volume = {24},
  number = {8},
  pages = {1356--1362},
  author = {Wenfeng Qian and Jianzhi Zhang},
  title = {Genomic evidence for adaptation by gene duplication},
  journal = {Genome Research}
}

@Manual{R:2020,
  title = {R: A Language and Environment for Statistical Computing},
  author = {{R Core Team}},
  organization = {R Foundation for Statistical Computing},
  address = {Vienna, Austria},
  year = {2020},
  url = {https://www.R-project.org/},
}

@article{regnier1971chemical,
  doi = {10.1126/science.172.3980.267},
  url = {https://doi.org/10.1126/science.172.3980.267},
  year = {1971},
  month = apr,
  publisher = {American Association for the Advancement of Science ({AAAS})},
  volume = {172},
  number = {3980},
  pages = {267--269},
  author = {F. E. Regnier and E. O. Wilson},
  title = {Chemical Communication and "Propaganda" in Slave-Maker Ants},
  journal = {Science}
}

@article{pht:2018,
  doi = {10.1186/s12859-018-2485-7},
  url = {https://doi.org/10.1186/s12859-018-2485-7},
  year = {2018},
  month = nov,
  publisher = {Springer Science and Business Media {LLC}},
  volume = {19},
  number = {460},
  author = {Michael J. Roach and Simon A. Schmidt and Anthony R. Borneman},
  title = {{Purge Haplotigs}: allelic contig reassignment for third-gen diploid genome assemblies},
  journal = {{BMC} Bioinformatics}
}

@article{lordec:2014,
  doi = {10.1093/bioinformatics/btu538},
  url = {https://doi.org/10.1093/bioinformatics/btu538},
  year = {2014},
  month = aug,
  publisher = {Oxford University Press ({OUP})},
  volume = {30},
  number = {24},
  pages = {3506--3514},
  author = {Leena Salmela and Eric Rivals},
  title = {{LoRDEC}: accurate and efficient long read error correction},
  journal = {Bioinformatics}
}

@article{schrader:2014,
  doi = {10.1038/ncomms6495},
  url = {https://doi.org/10.1038/ncomms6495},
  year = {2014},
  month = dec,
  publisher = {Springer Science and Business Media {LLC}},
  volume = {5},
  number = {1},
  author = {Lukas Schrader and Jay W. Kim and Daniel Ence and Aleksey Zimin and Antonia Klein and Katharina Wyschetzki and Tobias Weichselgartner and Carsten Kemena and Johannes St\"{o}kl and Eva Schultner and Yannick Wurm and Christopher D. Smith and Mark Yandell and J\"{u}rgen Heinze and J\"{u}rgen Gadau and Jan Oettler},
  title = {Transposable element islands facilitate adaptation to novel environments in an invasive species},
  journal = {Nature Communications}
}

@article{schrader:2021,
  doi = {10.1038/s41467-021-23178-w},
  url = {https://doi.org/10.1038/s41467-021-23178-w},
  year = {2021},
  month = may,
  publisher = {Springer Science and Business Media {LLC}},
  volume = {12},
  number = {1},
  author = {Lukas Schrader and Hailin Pan and Martin Bollazzi and Morten Schi{\o}tt and Fredrick J. Larabee and Xupeng Bi and Yuan Deng and Guojie Zhang and Jacobus J. Boomsma and Christian Rabeling},
  title = {Relaxed selection underlies genome erosion in socially parasitic ant species},
  journal = {Nature Communications}
}

@article{busco:2015,
  doi = {10.1093/bioinformatics/btv351},
  url = {https://doi.org/10.1093/bioinformatics/btv351},
  year = {2015},
  month = jun,
  publisher = {Oxford University Press ({OUP})},
  volume = {31},
  number = {19},
  pages = {3210--3212},
  author = {Felipe A. Sim{\~{a}}o and Robert M. Waterhouse and Panagiotis Ioannidis and Evgenia V. Kriventseva and Evgeny M. Zdobnov},
  title = {{BUSCO}: assessing genome assembly and annotation completeness with single-copy orthologs},
  journal = {Bioinformatics}
}

@article{exonerate:2005,
  doi = {10.1186/1471-2105-6-31},
  url = {https://doi.org/10.1186/1471-2105-6-31},
  year = {2005},
  publisher = {Springer Science and Business Media {LLC}},
  volume = {6},
  number = {1},
  pages = {31},
  author = {Guy Slater and Ewan Birney},
  title = {Automated generation of heuristics for biological sequence comparison},
  journal = {{BMC} Bioinformatics}
}

@article{smith:20110,
  doi = {10.1073/pnas.1007901108},
  url = {https://doi.org/10.1073/pnas.1007901108},
  year = {2011},
  month = jan,
  publisher = {Proceedings of the National Academy of Sciences},
  volume = {108},
  number = {14},
  pages = {5667--5672},
  author = {C. R. Smith and C. D. Smith and H. M. Robertson and M. Helmkampf and A. Zimin and M. Yandell and C. Holt and H. Hu and E. Abouheif and R. Benton and E. Cash and V. Croset and C. R. Currie and E. Elhaik and C. G. Elsik and M.-J. Fave and V. Fernandes and J. D. Gibson and D. Graur and W. Gronenberg and K. J. Grubbs and D. E. Hagen and A. S. I. Viniegra and B. R. Johnson and R. M. Johnson and A. Khila and J. W. Kim and K. A. Mathis and M. C. Munoz-Torres and M. C. Murphy and J. A. Mustard and R. Nakamura and O. Niehuis and S. Nigam and R. P. Overson and J. E. Placek and R. Rajakumar and J. T. Reese and G. Suen and S. Tao and C. W. Torres and N. D. Tsutsui and L. Viljakainen and F. Wolschin and J. Gadau},
  title = {Draft genome of the red harvester ant \textit{Pogonomyrmex barbatus}},
  journal = {Proceedings of the National Academy of Sciences}
}

@article{smith:20111,
  doi = {10.1073/pnas.1008617108},
  url = {https://doi.org/10.1073/pnas.1008617108},
  year = {2011},
  month = jan,
  publisher = {Proceedings of the National Academy of Sciences},
  volume = {108},
  number = {14},
  pages = {5673--5678},
  author = {C. D. Smith and A. Zimin and C. Holt and E. Abouheif and R. Benton and E. Cash and V. Croset and C. R. Currie and E. Elhaik and C. G. Elsik and M.-J. Fave and V. Fernandes and J. Gadau and J. D. Gibson and D. Graur and K. J. Grubbs and D. E. Hagen and M. Helmkampf and J.-A. Holley and H. Hu and A. S. I. Viniegra and B. R. Johnson and R. M. Johnson and A. Khila and J. W. Kim and J. Laird and K. A. Mathis and J. A. Moeller and M. C. Munoz-Torres and M. C. Murphy and R. Nakamura and S. Nigam and R. P. Overson and J. E. Placek and R. Rajakumar and J. T. Reese and H. M. Robertson and C. R. Smith and A. V. Suarez and G. Suen and E. L. Suhr and S. Tao and C. W. Torres and E. van Wilgenburg and L. Viljakainen and K. K. O. Walden and A. L. Wild and M. Yandell and J. A. Yorke and N. D. Tsutsui},
  title = {Draft genome of the globally widespread and invasive Argentine ant (\textit{Linepithema humile})},
  journal = {Proceedings of the National Academy of Sciences}
}

@article{sokurenko1999pathoadaptive,
  doi = {10.1016/s0966-842x(99)01493-6},
  url = {https://doi.org/10.1016/s0966-842x(99)01493-6},
  year = {1999},
  month = may,
  publisher = {Elsevier {BV}},
  volume = {7},
  number = {5},
  pages = {191--195},
  author = {Evgeni V. Sokurenko and David L. Hasty and Daniel E. Dykhuizen},
  title = {Pathoadaptive mutations: gene loss and variation in bacterial pathogens},
  journal = {Trends in Microbiology}
}

@article{suen:2011,
  doi = {10.1371/journal.pgen.1002007},
  url = {https://doi.org/10.1371/journal.pgen.1002007},
  year = {2011},
  month = feb,
  publisher = {Public Library of Science ({PLoS})},
  volume = {7},
  number = {2},
  pages = {e1002007},
  author = {Garret Suen and Clotilde Teiling and Lewyn Li and Carson Holt and Ehab Abouheif and Erich Bornberg-Bauer and Pascal Bouffard and Eric J. Caldera and Elizabeth Cash and Amy Cavanaugh and Olgert Denas and Eran Elhaik and Marie-Julie Fav{\'{e}} and J\"{u}rgen Gadau and Joshua D. Gibson and Dan Graur and Kirk J. Grubbs and Darren E. Hagen and Timothy T. Harkins and Martin Helmkampf and Hao Hu and Brian R. Johnson and Jay Kim and Sarah E. Marsh and Joseph A. Moeller and M{\'{o}}nica C. Mu{\~{n}}oz-Torres and Marguerite C. Murphy and Meredith C. Naughton and Surabhi Nigam and Rick Overson and Rajendhran Rajakumar and Justin T. Reese and Jarrod J. Scott and Chris R. Smith and Shu Tao and Neil D. Tsutsui and Lumi Viljakainen and Lothar Wissler and Mark D. Yandell and Fabian Zimmer and James Taylor and Steven C. Slater and Sandra W. Clifton and Wesley C. Warren and Christine G. Elsik and Christopher D. Smith and George M. Weinstock and Nicole M. Gerardo and Cameron R. Currie},
  editor = {Gregory Copenhaver},
  title = {The Genome Sequence of the Leaf-Cutter Ant Atta cephalotes Reveals Insights into Its Obligate Symbiotic Lifestyle},
  journal = {{PLoS} Genetics}
}


@article{sun:2018,
  doi = {10.1038/s41467-018-04721-8},
  url = {https://doi.org/10.1038/s41467-018-04721-8},
  year = {2018},
  month = jul,
  publisher = {Springer Science and Business Media {LLC}},
  volume = {9},
  number = {1},
  author = {Guiling Sun and Yuxing Xu and Hui Liu and Ting Sun and Jingxiong Zhang and Christian Hettenhausen and Guojing Shen and Jinfeng Qi and Yan Qin and Jing Li and Lei Wang and Wei Chang and Zhenhua Guo and Ian T. Baldwin and Jianqiang Wu},
  title = {Large-scale gene losses underlie the genome evolution of parasitic plant \textit{Cuscuta australis}},
  journal = {Nature Communications}
}

@article{pal2nal:2006,
  doi = {10.1093/nar/gkl315},
  url = {https://doi.org/10.1093/nar/gkl315},
  year = {2006},
  month = jul,
  publisher = {Oxford University Press ({OUP})},
  volume = {34},
  number = {Web Server},
  pages = {W609--W612},
  author = {M. Suyama and D. Torrents and P. Bork},
  title = {{PAL}2{NAL}: robust conversion of protein sequence alignments into the corresponding codon alignments},
  journal = {Nucleic Acids Research}
}

@article{Trible2017,
  doi = {10.1016/j.cell.2017.07.001},
  url = {https://doi.org/10.1016/j.cell.2017.07.001},
  year = {2017},
  month = aug,
  publisher = {Elsevier {BV}},
  volume = {170},
  number = {4},
  pages = {727--735.e10},
  author = {Waring Trible and Leonora Olivos-Cisneros and Sean K. McKenzie and Jonathan Saragosti and Ni-Chen Chang and Benjamin J. Matthews and Peter R. Oxley and Daniel J.C. Kronauer},
  title = {orco Mutagenesis Causes Loss of Antennal Lobe Glomeruli and Impaired Social Behavior in Ants},
  journal = {Cell}
}

@article{Tsutsui:2008,
  doi = {10.1186/1471-2148-8-64},
  url = {https://doi.org/10.1186/1471-2148-8-64},
  year = {2008},
  publisher = {Springer Science and Business Media {LLC}},
  volume = {8},
  number = {1},
  pages = {64},
  author = {Neil D Tsutsui and Andrew V Suarez and Joseph C Spagna and J Spencer Johnston},
  title = {The evolution of genome size in ants},
  journal = {{BMC} Evolutionary Biology}
}

@article{pilon:2014,
  doi = {10.1371/journal.pone.0112963},
  url = {https://doi.org/10.1371/journal.pone.0112963},
  year = {2014},
  month = nov,
  publisher = {Public Library of Science ({PLoS})},
  volume = {9},
  number = {11},
  pages = {e112963},
  author = {Bruce J. Walker and Thomas Abeel and Terrance Shea and Margaret Priest and Amr Abouelliel and Sharadha Sakthikumar and Christina A. Cuomo and Qiandong Zeng and Jennifer Wortman and Sarah K. Young and Ashlee M. Earl},
  editor = {Junwen Wang},
  title = {Pilon: An Integrated Tool for Comprehensive Microbial Variant Detection and Genome Assembly Improvement},
  journal = {{PLoS} {ONE}}
}

@article{ward2014phylogeny,
  doi = {10.1146/annurev-ecolsys-120213-091824},
  url = {https://doi.org/10.1146/annurev-ecolsys-120213-091824},
  year = {2014},
  month = nov,
  publisher = {Annual Reviews},
  volume = {45},
  number = {1},
  pages = {23--43},
  author = {Philip S. Ward},
  title = {The Phylogeny and Evolution of Ants},
  journal = {Annual Review of Ecology,  Evolution,  and Systematics}
}

@article{relax:2014,
  doi = {10.1093/molbev/msu400},
  url = {https://doi.org/10.1093/molbev/msu400},
  year = {2014},
  month = dec,
  publisher = {Oxford University Press ({OUP})},
  volume = {32},
  number = {3},
  pages = {820--832},
  author = {Joel O. Wertheim and Ben Murrell and Martin D. Smith and Sergei L. Kosakovsky Pond and Konrad Scheffler},
  title = {{RELAX}: Detecting Relaxed Selection in a Phylogenetic Framework},
  journal = {Molecular Biology and Evolution}
}

@article{whitelaw2020adaptive,
  doi = {10.1093/gigascience/giaa120},
  url = {https://doi.org/10.1093/gigascience/giaa120},
  year = {2020},
  month = nov,
  publisher = {Oxford University Press ({OUP})},
  volume = {9},
  number = {11},
  author = {Brooke L Whitelaw and Ira R Cooke and Julian Finn and Rute R da~Fonseca and Elena A Ritschard and M T P Gilbert and Oleg Simakov and Jan M Strugnell},
  title = {Adaptive venom evolution and toxicity in octopods is driven by extensive novel gene formation,  expansion,  and loss},
  journal = {{GigaScience}}
}

@article{wurm:2011,
  doi = {10.1073/pnas.1009690108},
  url = {https://doi.org/10.1073/pnas.1009690108},
  year = {2011},
  month = jan,
  publisher = {Proceedings of the National Academy of Sciences},
  volume = {108},
  number = {14},
  pages = {5679--5684},
  author = {Y. Wurm and J. Wang and O. Riba-Grognuz and M. Corona and S. Nygaard and B. G. Hunt and K. K. Ingram and L. Falquet and M. Nipitwattanaphon and D. Gotzek and M. B. Dijkstra and J. Oettler and F. Comtesse and C.-J. Shih and W.-J. Wu and C.-C. Yang and J. Thomas and E. Beaudoing and S. Pradervand and V. Flegel and E. D. Cook and R. Fabbretti and H. Stockinger and L. Long and W. G. Farmerie and J. Oakey and J. J. Boomsma and P. Pamilo and S. V. Yi and J. Heinze and M. A. D. Goodisman and L. Farinelli and K. Harshman and N. Hulo and L. Cerutti and I. Xenarios and D. Shoemaker and L. Keller},
  title = {The genome of the fire ant Solenopsis invicta},
  journal = {Proceedings of the National Academy of Sciences}
}

@article{xu2020moth,
  doi = {10.1111/1744-7917.12718},
  url = {https://doi.org/10.1111/1744-7917.12718},
  year = {2019},
  month = sep,
  publisher = {Wiley},
  volume = {27},
  number = {6},
  pages = {1148--1157},
  author = {Wei Xu},
  title = {How do moth and butterfly taste?{\textemdash} {M}olecular basis of gustatory receptors in {L}epidoptera},
  journal = {Insect Science}
}

@article{Yan2017,
  doi = {10.1016/j.cell.2017.06.051},
  url = {https://doi.org/10.1016/j.cell.2017.06.051},
  year = {2017},
  month = aug,
  publisher = {Elsevier {BV}},
  volume = {170},
  number = {4},
  pages = {736--747.e9},
  author = {Hua Yan and Comzit Opachaloemphan and Giacomo Mancini and Huan Yang and Matthew Gallitto and Jakub Mlejnek and Alexandra Leibholz and Kevin Haight and Majid Ghaninia and Lucy Huo and Michael Perry and Jesse Slone and Xiaofan Zhou and Maria Traficante and Clint A. Penick and Kelly Dolezal and Kaustubh Gokhale and Kelsey Stevens and Ingrid Fetter-Pruneda and Roberto Bonasio and Laurence J. Zwiebel and Shelley L. Berger and J\"{u}rgen Liebig and Danny Reinberg and Claude Desplan},
  title = {An Engineered orco Mutation Produces Aberrant Social Behavior and Defective Neural Development in Ants},
  journal = {Cell}
}

@article{Yan2020,
  doi = {10.1242/jeb.208215},
  url = {https://doi.org/10.1242/jeb.208215},
  year = {2020},
  month = feb,
  publisher = {The Company of Biologists},
  volume = {223},
  number = {Suppl{\_}1},
  author = {Hua Yan and Shadi Jafari and Gregory Pask and Xiaofan Zhou and Danny Reinberg and Claude Desplan},
  editor = {Michael H. Dickinson and Leslie B. Vosshall and Julian A. T. Dow},
  title = {Evolution,  developmental expression and function of odorant receptors in insects},
  journal = {Journal of Experimental Biology}
}

@article{zhou2012phylogenetic,
  doi = {10.1371/journal.pgen.1002930},
  url = {https://doi.org/10.1371/journal.pgen.1002930},
  year = {2012},
  month = aug,
  publisher = {Public Library of Science ({PLoS})},
  volume = {8},
  number = {8},
  pages = {e1002930},
  author = {Xiaofan Zhou and Jesse D. Slone and Antonis Rokas and Shelley L. Berger and J\"{u}rgen Liebig and Anandasankar Ray and Danny Reinberg and Laurence J. Zwiebel},
  editor = {Nancy A. Moran},
  title = {Phylogenetic and Transcriptomic Analysis of Chemosensory Receptors in a Pair of Divergent Ant Species Reveals Sex-Specific Signatures of Odor Coding},
  journal = {{PLoS} Genetics}
}

@article{zhou:2015,
  doi = {10.1093/gbe/evv149},
  url = {https://doi.org/10.1093/gbe/evv149},
  year = {2015},
  month = aug,
  publisher = {Oxford University Press ({OUP})},
  volume = {7},
  number = {8},
  pages = {2407--2416},
  author = {Xiaofan Zhou and Antonis Rokas and Shelley L. Berger and J\"{u}rgen Liebig and Anandasankar Ray and Laurence J. Zwiebel},
  title = {Chemoreceptor Evolution in {H}ymenoptera and Its Implications for the Evolution of Eusociality},
  journal = {Genome Biology and Evolution}
}

@article{zhou2019duplication,
  doi = {10.1111/mec.15291},
  url = {https://doi.org/10.1111/mec.15291},
  year = {2019},
  month = nov,
  publisher = {Wiley},
  volume = {28},
  number = {24},
  pages = {5282--5298},
  author = {Yanyan Zhou and Xiaotong Li and Susumu Katsuma and Yusong Xu and Liangen Shi and Toru Shimada and Huabing Wang},
  title = {Duplication and diversification of trehalase confers evolutionary advantages on lepidopteran insects},
  journal = {Molecular Ecology}
}

@article{masurca:2013,
  doi = {10.1093/bioinformatics/btt476},
  url = {https://doi.org/10.1093/bioinformatics/btt476},
  year = {2013},
  month = aug,
  publisher = {Oxford University Press ({OUP})},
  volume = {29},
  number = {21},
  pages = {2669--2677},
  author = {Aleksey V. Zimin and Guillaume Mar{\c{c}}ais and Daniela Puiu and Michael Roberts and Steven L. Salzberg and James A. Yorke},
  title = {The {MaSuRCA} genome assembler},
  journal = {Bioinformatics}
}

@article{eddy2011accelerated,
  title={Accelerated profile HMM searches},
  author={Eddy, Sean R},
  journal={PLoS computational biology},
  volume={7},
  number={10},
  pages={e1002195},
  year={2011},
  publisher={Public Library of Science San Francisco, USA}
}

@article{smith2011draft,
  title={Draft genome of the globally widespread and invasive Argentine ant (Linepithema humile)},
  author={Smith, Christopher D and Zimin, Aleksey and Holt, Carson and Abouheif, Ehab and Benton, Richard and Cash, Elizabeth and Croset, Vincent and Currie, Cameron R and Elhaik, Eran and Elsik, Christine G and others},
  journal={Proceedings of the National Academy of Sciences},
  volume={108},
  number={14},
  pages={5673--5678},
  year={2011},
  publisher={National Acad Sciences}
}

@article{smith2011pogonomyrmex,
  title={Draft genome of the red harvester ant Pogonomyrmex barbatus},
  author={Smith, Chris R and Smith, Christopher D and Robertson, Hugh M and Helmkampf, Martin and Zimin, Aleksey and Yandell, Mark and Holt, Carson and Hu, Hao and Abouheif, Ehab and Benton, Richard and others},
  journal={Proceedings of the National Academy of Sciences},
  volume={108},
  number={14},
  pages={5667--5672},
  year={2011},
  publisher={National Acad Sciences}
}

@article{saad2018neofunctionalization,
  title={Neofunctionalization in ligand binding sites of ant olfactory receptors},
  author={Saad, Rana and Cohanim, Amir B and Kosloff, Mickey and Privman, Eyal},
  journal={Genome biology and evolution},
  volume={10},
  number={9},
  pages={2490--2500},
  year={2018},
  publisher={Oxford University Press}
}
