# Supplementary material for: Convergent Loss of Chemoreceptors across Independent Origins of Slave-Making in Ants
Source: Mol Biol Evol. 2021 Oct 20;39(1):msab305. doi: 10.1093/molbev/msab305 (PMC8760941; doi:10.1093/molbev/msab305)
Supplement: msab305_Supplementary_Data [file msab305_supplementary_data.zip › subtree-stats.tex]

{\renewcommand{\arraystretch}{1.5}
\begin{tabular}{l|rrrr}\hline\noalign{\smallskip}\large
 (sub-)family   & \large Obs. prob. & \large 95\% CI & \large \textit{n} & \large $p_{adj}$ \\
 \hline\noalign{\smallskip}
 \large {All \textit{Or}s} & \large 0.059  & \large 0.035-0.091 & \large 307 & \large $4.433 \times 10^{-6}$ \\
 \large 9 exon & \large 0.080 & \large 0.037-0.147 & \large 112 & \large $9.697 \times 10^{-4}$ \\
 \large H & \large 0.250 & \large 0.032-0.651 & \large 8 & \large 0.0119 \\ 
 \large L & \large 0.105 & \large 0.029-0.248 & \large 38 & \large 0.0119 \\
 \large P & \large 0.286 & \large 0.037-0.710 & \large 7 & \large 0.0119 \\
 \noalign{\smallskip}\hline\noalign{\smallskip}
\end{tabular}
}
